# Supplementary material for: Effect of Polystyrene Microplastics on Rice Seed Germination and Antioxidant Enzyme Activity
Source: Toxics. 2021 Jul 30;9(8):179. doi: 10.3390/toxics9080179 (PMC8402430; doi:10.3390/toxics9080179)
Supplement: Supplementary file 1 [file toxics-09-00179-s001.zip]

Archive with 1 entries (1 files):
- toxics-1290654 - supplementary.pdf
